# Supplementary material for: Regulation of microRNAs miR-30a and miR-143 in cerebral vasculature after experimental subarachnoid hemorrhage in rats
Source: BMC Genomics. 2015 Feb 22;16(1):119. doi: 10.1186/s12864-015-1341-7 (PMC4342208; doi:10.1186/s12864-015-1341-7)
Supplement: Additional file 1: — 482 miRNAs expressed in cerebral vessels of both sham and SAH rats at 1, 6, and 24 h post-operation. [file 12864_2015_1341_MOESM1_ESM.xlsx]

## Sheet: Ark1
Additional file. 482 miRNAs expressed in cerebral vessels of both sham and SAH rats at 1, 6, and 24 h post-operation.
	0 h		6 h		24 h		Sham (24 h)
	Mean	SEM	Mean	SEM	Mean	SEM	Mean	SEM
mmu-let-7a-2*	-6.47667	0.540134	-7.46	0.744155	-4.64667	2.80739	-5.17	0.782411
mmu-let-7f-1*	-4.42	0.210317	-4.465	0.100374	-2.73	2.07693	-4.2925	0.576865
mmu-let-7g	3.13333	0.129915	3.4	0.0744983	3.58333	0.330269	0.875	0.960768
mmu-miR-1	2.08667	0.385847	2.2925	0.223098	-1.33667	3.58402	-1.9275	1.73747
mmu-miR-103-2*	-5.74333	0.187824	-6.12	0.306784	-3.94333	1.94608	-2.995	0.783693
mmu-miR-106a	-5.73333	0.84183	-5.1625	0.452574	-4.57	0.773972	-4.5	0.687568
mmu-miR-10b	-5.72667	0.874325	-4.97	0.39659	-5.45	0.315331	-5.1325	0.582386
mmu-miR-1186	-7.46333	0.57249	-7.6675	0.209856	-6.78667	0.341679	-4.865	0.783693
mmu-miR-1191	-5.59667	0.80379	-6.995	0.367276	-5.66	0.335012	-3.69	0.782411
mmu-miR-1195	-1.86	0.826579	-2.005	0.287214	-2.26333	0.222436	0.3875	0.781232
mmu-miR-1198-5p	-7.89667	1.15127	-8.29	0.282105	-7.83667	0.412647	-7.6	0.782411
mmu-miR-1199	-7.57333	0.143798	-8.4925	0.184227	-3.5	2.62306	-7.0525	0.781232
mmu-miR-125b-2-3p	-1.75667	0.054569	-2.315	0.177975	-3.88	1.45583	-4.14	0.730046
mmu-miR-127*	-8.69	0.0702377	-8.3025	0.192673	-7.32	0.933613	-9.39	0.782411
mmu-miR-1274a	-5.80667	0.440316	-5.815	0.717525	-6.24	0.571664	-4.35	0.782411
mmu-miR-129-1-3p	-8.78333	0.170522	-9.44	0.444353	-2.16	4.5873	-7.6325	0.781232
mmu-miR-1306	-7.43333	0.517827	-8.11	0.442474	-6.52	1.19056	-5.1225	0.781232
mmu-miR-133a*	-7.63	1.03436	-7.745	0.326458	-7.16333	1.34116	-7.2375	0.782873
mmu-miR-136	-6.43333	1.25183	-5.09	0.219431	-5.63667	0.647182	-5.22	0.782411
mmu-miR-141*	-8.05667	1.03861	-7.9	0.137417	-9.09667	0.585444	-7.7125	0.781232
mmu-miR-143	8.15	0.297153	8.1275	0.0980965	4.33	3.0656	2.9425	1.57889
mmu-miR-145*	-2.59	0.42194	-2.7175	0.542331	-0.25	1.52018	-0.25	0.782411
mmu-miR-146b	-3.71333	0.283098	-3.7925	0.474243	-2.90667	0.917321	-3.86	1.30034
mmu-miR-146b*	-8.26667	0.0881917	-6.495	0.125599	-6.67	0.311341	-4.7	0.782411
mmu-miR-148a	0.386667	0.205129	0.5875	0.148289	-1.37667	2.01183	-2.99	1.36354
mmu-miR-148a*	-9.61333	0.247678	-9.09	0.597355	-6.38333	2.94247	-7.19	0.782411
mmu-miR-149	-0.326667	0.099387	-1.145	0.0879867	-0.356667	0.841295	-2.0125	0.454668
mmu-miR-155	-1.96333	0.245244	-0.3525	0.0873093	-0.0933333	0.144952	-1.9175	0.87417
mmu-miR-15a	1.63333	0.285268	2.0625	0.157659	2.54667	0.844597	-3.0925	1.50636
mmu-miR-15a*	-8.00333	0.617315	-9.22	0.283225	-6.16667	2.33781	-9.39	0.782411
mmu-miR-17*	-7.88333	0.169148	-7.8325	0.409703	-5.68333	1.11393	-5.505	0.783693
mmu-miR-1839-3p	-0.896667	0.534176	-1.505	0.481707	-1.70333	0.390953	1.31	0.782411
mmu-miR-1839-5p	-3.85667	0.0683943	-3.9075	0.157288	-2.01667	1.50302	-3.7525	0.671644
mmu-miR-1895	-2.59	0.146401	-2.4775	0.1675	-2.33	0.325167	-0.1775	0.782873
mmu-miR-18a*	-6.51667	0.17901	-6.29	0.132476	-6.06	0.151327	-5.0975	0.49989
mmu-miR-1900	3.21	0.415251	2.835	0.252273	2.8	0.328836	4.8925	0.782873
mmu-miR-192*	-8.32667	0.649675	-7.7375	0.409438	-6.96	2.24086	-7.425	0.783693
mmu-miR-1934	-7.66667	0.854192	-7.85	0.53312	-4.88	2.96792	-6.4875	0.782873
mmu-miR-1937a	3.23	0.163707	3.77	0.208087	2.58667	1.09201	5.2825	0.782873
mmu-miR-1937b	5.29	0.245561	6	0.128647	6.01667	0.312001	7.63	0.782411
mmu-miR-1937c	4.8	0.0981495	5.17	0.333991	5.7	0.326956	7.1275	0.781232
mmu-miR-1939	-6.66667	0.473896	-5	0.31398	-4.08	1.52346	-3.4825	0.781232
mmu-miR-193b	-0.266667	0.200028	-0.8475	0.138044	-0.643333	0.347195	-2.4975	0.879028
mmu-miR-194-2*	-5.64	1.20029	-5.8925	0.410312	-6.33	1.09988	-2.67	0.782411
mmu-miR-1943	-6.98	0.310215	-7.8775	0.227243	-6.61	1.55507	-5.085	0.783693
mmu-miR-1948	-9.15667	0.569395	-9.5025	0.223919	-3.66	2.74384	-7.01	0.782411
mmu-miR-1949	-0.19	0.134288	-0.965	0.462934	0.07	0.443772	-1.9875	1.31291
mmu-miR-195*	-5.00333	0.139563	-5.75	0.0946044	-1.84667	3.47055	-3.905	0.55324
mmu-miR-1951	-6.27	1.17462	-6.2375	0.273355	-5.70667	1.21657	-5.1825	1.10005
mmu-miR-1957	-7.36	0.976183	-6.7775	0.168195	-5.9	1.72793	-5.0225	0.781232
mmu-miR-1959	-4.76667	0.258478	-4.56	0.375122	-5.57667	1.60562	-5.4	0.508134
mmu-miR-1961	-4.11	0.619435	-3.3875	0.338412	-1.47333	1.40131	-0.9225	0.781232
mmu-miR-1962	-7.32333	0.164553	-8.83	0.434722	-6.75	1.98304	-7.01	0.782411
mmu-miR-1964-3p	-8.43667	1.17725	-8.3675	0.304066	-8.35333	0.315507	-6.01	0.782411
mmu-miR-1983	-7.16333	0.591223	-8.0425	0.363028	-4.54	2.88923	-5.175	0.783693
mmu-miR-199b*	-0.11	0.500033	0.1975	0.243734	-3.09333	2.77688	-3.3525	1.37932
mmu-miR-19b-1*	-7.32667	0.457578	-7.545	0.446794	-6.83333	3.07979	-6.7975	0.545701
mmu-miR-200a*	-9.03	0.362261	-9.7825	0.376107	-7.20333	1.18054	-9.39	0.782411
mmu-miR-200b	-8.25667	0.230531	-9.645	0.13016	-8.56	0.615007	-6.4975	0.782873
mmu-miR-200c	-5.41	0.257164	-5.255	0.323252	-4.82	0.546717	-4.74	0.926013
mmu-miR-202-3p	-9.51667	0.474845	-9.315	0.282857	-8.29	0.330807	-6.4575	0.782873
mmu-miR-205	-4.16667	0.140515	-5.5725	0.404277	-4.74	0.495715	-5.18	0.583238
mmu-miR-207	-5.06667	1.10901	-5.8875	0.542654	-6.44333	1.42899	-5.11	0.782411
mmu-miR-20a*	-8.44	0.398037	-8.525	0.295254	-8.63	0.332866	-6.7525	0.781232
mmu-miR-20b*	-8.85	0.68695	-9.44	0.269506	-5.78	2.94444	-5.8475	0.782873
mmu-miR-212-5p	-6.85	0.193993	-5.78	0.0726865	-6.78	0.269072	-3.0375	0.782873
mmu-miR-2137	-4	0.62554	-4.5325	0.504387	-2.01667	1.67139	-1.45	0.782411
mmu-miR-2139	-8.27333	0.177044	-6.7775	0.627327	-8.61667	0.245108	-9.39	0.782411
mmu-miR-214	-0.506667	0.186667	-1.97	0.681188	-0.85	0.427551	-2.9025	1.02351
mmu-miR-214*	-3.10667	0.202841	-3.2075	0.27545	-4.30667	0.815278	-4.27	0.647791
mmu-miR-2145	-0.833333	1.14903	-0.39	0.52645	1.38333	0.724208	2.1975	0.781232
mmu-miR-217	-8.47333	0.407117	-8.235	0.2136	-4.41	1.3912	-6.2975	0.782873
mmu-miR-223	0.553333	0.125742	3.185	0.107199	3.79333	0.501476	1.43	1.10089
mmu-miR-224	-8.25667	0.780819	-7.445	0.474386	-7.62333	0.62834	-7.2	0.608084
mmu-miR-26a-1*	-5.26	0.171561	-7.055	0.733241	-5.74333	0.386192	-5.7575	0.59899
mmu-miR-27b*	-3.71333	0.173237	-4.435	0.304699	-5.55667	2.32977	-4.45	0.635544
mmu-miR-28*	-9.62667	0.379532	-8.51	0.30556	-9.12667	0.321057	-6.7525	0.781232
mmu-miR-291b-5p	-7.00333	0.893539	-7.235	0.835469	-5.81667	0.336865	-5.665	0.783693
mmu-miR-292-3p	-8.94333	0.177044	-7.37	0.269506	-7.03333	1.16627	-6.335	0.547974
mmu-miR-297a	-4.51667	0.441261	-5.95	0.795875	-2.12667	2.65948	-2.8025	0.781232
mmu-miR-297b-3p	-6.45333	0.709585	-6.41	0.210753	-6.91667	0.739038	-5.5575	0.782873
mmu-miR-29b-1*	-5.30667	0.151033	-4.855	0.175143	-3.75	0.546717	-2.1325	0.781232
mmu-miR-322*	-1.32	0.265393	-1.375	0.210258	-0.866667	0.594035	-2.8225	0.510627
mmu-miR-324-3p	-0.32	0.18037	-0.95	0.123221	-2.25333	1.07973	-4.0825	1.1522
mmu-miR-33*	-5.13667	0.541428	-5.225	0.146316	-6.40333	1.05008	-3.0925	0.781232
mmu-miR-331-5p	-6.74333	0.360293	-7.4825	0.490363	-7.6	0.534821	-5.85	0.782411
mmu-miR-337-5p	-7.11667	0.185502	-7.0475	0.270166	-7.23667	0.946737	-6.08	0.530691
mmu-miR-338-3p	-0.536667	0.369564	0.0825	0.39116	-3.32	2.97189	-4.11	1.50745
mmu-miR-340-3p	-7.78	1.11182	-6.3025	0.238795	-5.55	0.473533	-7.335	0.760641
mmu-miR-343	-9.05667	0.725358	-8.16	0.178979	-7.68333	0.545293	-7.88	0.782411
mmu-miR-344	-5.50333	0.327482	-6.2175	0.256625	-6.69333	0.862986	-4.8175	0.546159
mmu-miR-344c	-8.56667	0.156454	-8.225	0.525999	-7.21	1.98258	-5.9925	0.781232
mmu-miR-345-5p	-0.443333	0.465128	-1.2075	0.0826009	-1.46667	0.313174	-3.7275	1.23544
mmu-miR-346	-6.76333	1.01476	-8.5025	0.374775	-2.32667	4.84414	-6.155	0.783693
mmu-miR-350	-2.58	0.602246	-1.6925	0.140971	-3.98333	2.10167	-2.5175	1.02834
mmu-miR-351	0.236667	0.116809	0.0425	0.135239	-0.14	0.325167	1.42	0.782411
mmu-miR-363-3p	-8.12333	0.842958	-6.71	0.34969	-4.81667	1.64029	-3.3725	0.781232
mmu-miR-376c*	-9.11	0.315013	-7.82	0.344795	-7.67	2.46792	-9.39	0.782411
mmu-miR-379*	-7.06667	0.462397	-6.8	0.286094	-6.21667	0.725634	-4.6175	0.782873
mmu-miR-380-3p	-7.52667	0.362231	-7.6625	0.17085	-6.83	0.546717	-6.5125	0.354856
mmu-miR-381	-8.41	0.349476	-9.02	0.336972	-7.12	0.546717	-9.39	0.782411
mmu-miR-383	-9.12667	0.0940449	-8.9	0.5129	-7.97	0.811316	-6.1	0.782411
mmu-miR-409-3p	-6.15333	0.310716	-5.1	0.534275	-5.3	0.408207	-5.295	0.434598
mmu-miR-411*	-5.71	0.637887	-6.4575	0.459662	-5.6	0.311929	-3.12	0.782411
mmu-miR-421	-4.37667	0.178916	-4.23	0.0558271	-4.8	0.855823	-3.7925	0.578207
mmu-miR-423-5p	-0.796667	0.106823	-1.4575	0.214063	-4.05667	2.79905	-4.74	1.17597
mmu-miR-434-5p	-6.06333	0.303827	-6.2475	0.495419	-6.18	0.320364	-5.44	0.548969
mmu-miR-450a	-2.62333	0.242579	-2.3025	0.161729	-2.56667	0.378256	-4.5075	0.960116
mmu-miR-450b-3p	-5.39667	0.247813	-5.0625	0.210965	-5.07667	0.308347	-3.71	0.782411
mmu-miR-452-5p	-7.59667	1.31915	-8.19	0.598679	-8.48333	0.751051	-5.8925	0.781232
mmu-miR-455	-0.74	0.150111	-1.2075	0.285026	-0.34	0.328836	-2.665	0.947466
mmu-miR-465a-3p	-7.86333	0.348393	-9.975	0.270447	-7.94	1.62531	-6.975	0.783693
mmu-miR-466c-5p	-8.52333	0.433218	-8.4975	0.30338	-6.87333	1.37561	-5.8225	0.781232
mmu-miR-466d-3p	-6.98333	0.303333	-6.09	0.312063	-6.38	0.341955	-3.3525	0.781232
mmu-miR-466f	-5.41	0.701498	-4.88	0.356137	-7.20333	0.892045	-3.0975	0.782873
mmu-miR-466f-3p	-3.88667	0.146553	-3.7925	0.212029	-3.74333	0.313918	-1.765	0.783693
mmu-miR-466f-5p	-7.7	0.883572	-6.86	0.20668	-6.52	0.317648	-5.16	0.782411
mmu-miR-466g	-8.16333	0.904845	-7.7075	0.173656	-6.54	1.89595	-5.1375	0.782873
mmu-miR-466h-5p	-6.53	0.417971	-6.965	0.236837	-0.13	3.78929	-4.835	0.783693
mmu-miR-466j	-3.10667	0.174005	-3.315	0.187861	-2.38667	0.463333	-1.35	0.782411
mmu-miR-466k	-6.48667	0.8196	-7.335	0.746486	-6.95667	0.926577	-2.75	0.782411
mmu-miR-467c	-8.98	0.73867	-8.2975	0.323094	-6.06	1.63065	-6.32	0.782411
mmu-miR-467d	-9.37	0.62	-8.115	0.24408	-8.82667	1.05903	-6.315	0.783693
mmu-miR-467g	-5.26667	1.87782	-4.2975	0.354292	-3.43667	0.867282	-1.11	0.782411
mmu-miR-467h	-8.04667	0.184602	-9.5575	0.292158	-8.49	0.397157	-7.1775	0.782873
mmu-miR-468	-5.74667	0.554417	-5.25	0.324423	-4.72667	0.349492	-2.1925	0.781232
mmu-miR-486	-1.39	0.138924	-2.805	0.626744	-2.38	0.427551	-3.575	0.551672
mmu-miR-486*	-8.60667	0.111704	-9.1825	0.692055	-8.15333	0.97861	-5.1875	0.782873
mmu-miR-491	-8.56333	0.465128	-9.39	0.488074	-3.97333	3.22157	-9.39	0.782411
mmu-miR-496	-7.39667	0.725496	-7.4325	0.367863	-3.83	2.42187	-4.0875	0.782873
mmu-miR-501-3p	-7.38667	0.108679	-7.635	0.463654	-6.14333	0.312321	-6.0775	0.500123
mmu-miR-501-5p	-7.82667	0.406831	-7.3325	0.436947	-5.83333	0.407608	-4.45	0.782411
mmu-miR-504	-5.04	0.0665833	-6.72	0.565995	-6.98	0.6354	-3.7425	0.781232
mmu-miR-532-5p	-4.57333	0.424041	-4.71	0.262139	-5.49333	0.674446	-9.39	0.782411
mmu-miR-543	-6.88	0.127671	-6.9975	0.496192	-7.16	1.26528	-5.3175	0.782873
mmu-miR-551b	-8.07667	0.136667	-8.4975	1.0075	-4.86	1.89391	-9.39	0.782411
mmu-miR-574-3p	1.03667	0.123468	0.7875	0.178156	0.78	0.469184	0.075	0.370056
mmu-miR-667	-7.42333	0.772018	-7.82	0.433032	-7.4	0.468615	-4.56	0.782411
mmu-miR-669h-3p	-9.22667	0.433449	-9.3175	0.29649	-8.15	0.546717	-7.1925	0.781232
mmu-miR-669i	-4.80333	0.621298	-5.3625	0.680972	-3.84667	0.735172	-5.275	1.01601
mmu-miR-669l	-6.18333	0.529539	-6.005	1.00887	-5.37	0.320208	-2.2375	0.782873
mmu-miR-670	-9.67333	0.177044	-8.665	0.183598	-5.43667	2.5487	-6.38	0.782411
mmu-miR-671-5p	-3.57333	0.519882	-4.01	0.207646	2.05	3.19275	-9.39	0.782411
mmu-miR-673-5p	-8.71333	0.246058	-8.9675	0.177922	-5.28667	2.34988	-5.0375	0.782873
mmu-miR-682	-5.09	0.708684	-5.395	0.295113	-4.18667	0.403375	-1.8975	0.782873
mmu-miR-684	-7.84333	0.177044	-8.06	0.341687	-6.83	0.873632	-6.3525	0.781232
mmu-miR-687	-7.63333	0.177044	-9.0025	0.100115	-7.58667	1.79172	-7.6325	0.781232
mmu-miR-691	-5.58	1.00779	-5.7775	0.176747	-5.73667	0.49242	-3.6575	0.782873
mmu-miR-692	-7.94667	0.74963	-8.4125	0.102744	-4.64	3.00537	-6.5975	0.782873
mmu-miR-709	2.64667	0.120046	1.77	0.351592	2.21667	0.349778	4.7675	0.781232
mmu-miR-710	-9.39333	0.413374	-8.105	0.315344	-6.65667	1.30034	-6.855	0.783693
mmu-miR-712	-7.08	0.664931	-6.4775	0.288137	-6.32	0.758046	-4.84	0.782411
mmu-miR-713	-9.27	0.249065	-9.2725	0.551655	-7.28	1.74506	-8.2425	0.781232
mmu-miR-720	-0.72	0.249867	-0.1575	0.619669	0.94	0.486758	-1.39	0.827295
mmu-miR-742	-5.59667	0.794446	-5.6075	0.346732	-4.65667	1.98222	-4.6425	0.781232
mmu-miR-743a	-7.57667	1.25072	-7.725	0.181223	-5.91667	0.60938	-5.0975	0.782873
mmu-miR-743b-5p	-8.62667	0.715643	-9.48	0.34576	-8.24	1.71646	-8.0525	0.781232
mmu-miR-744	-2.41333	0.168556	-2.86	0.241074	-2.67	0.376475	-5.1725	1.04343
mmu-miR-758	-4.89	0.621798	-5.155	1.05985	-6.46667	1.66198	-5.2075	0.693402
mmu-miR-7a-1*	-8.09333	0.828499	-7.5425	0.560244	-6.3	3.28528	-5.7025	0.781232
mmu-miR-876-5p	-9.07333	0.177044	-9.0075	0.245471	-8.68	0.960625	-7.575	0.783693
mmu-miR-92a-2*	-7.33	1.45332	-6.705	0.38984	-5.14667	1.39552	-4.4725	0.781232
mmu-miR-93*	-4.00667	0.290765	-4.125	0.365525	-2.95333	1.70229	-4.715	0.634225
rno-let-7a	1.64333	0.2627	1.4125	0.209777	1.87667	0.349778	-1.2075	1.12478
rno-let-7a-1*	-1.79	0.123423	-2.005	0.556904	-2.00667	0.109747	-1.835	0.588876
rno-let-7a-2*	-4.47	0.177858	-6.35	0.216487	-2.62667	3.29077	-4.1825	0.781232
rno-let-7b	5.58	0.195533	5.0825	0.149743	5.47333	0.321057	3.245	1.15534
rno-let-7b*	-2.76	0.146401	-3.425	0.195171	-2.33333	0.646692	-4.16	0.62518
rno-let-7c	5.23667	0.177044	4.84	0.208926	5.38	0.370045	3.0975	1.00476
rno-let-7c-1*	-3.80667	0.42881	-3.9225	0.160851	-3.03667	0.934957	-4.6025	0.725022
rno-let-7d	2.88333	0.543609	2.41	0.335733	1.18667	1.37623	-0.245	1.11027
rno-let-7d*	1	0.261598	0.18	0.113358	-0.603333	1.09553	-0.6375	0.416
rno-let-7e	3.19667	0.0898765	1.0475	1.70608	2.89333	0.319496	-0.2325	1.31148
rno-let-7e*	-2.62333	0.190992	-3.0825	0.0846931	-2.97667	0.344206	-2.7725	0.681302
rno-let-7f	0.616667	0.238351	1.835	0.436511	-0.953333	3.36369	-2.585	1.6797
rno-let-7f-1*	-4.45	0.377403	-4.1875	0.154131	-5.37667	1.09964	-5.9475	0.580723
rno-let-7f-2*	-6.87333	0.511088	-6.4675	0.52799	-4.55333	1.50071	-4.9225	0.781232
rno-let-7i	2.28	0.332315	2.4575	0.137379	2.77333	0.315401	4.8375	0.781232
rno-let-7i*	-1.84667	0.833833	-2.2875	0.30349	-2.15333	0.574582	-0.6875	0.782873
rno-miR-1	-1.27333	0.280852	-1.6925	0.375619	-1.55667	0.432371	-3.7625	0.797939
rno-miR-100	-0.296667	0.434371	0.2875	0.376616	-1.50667	1.61132	-2.65	0.956757
rno-miR-101a	2.24333	0.239745	2.5	0.11098	2.53	0.335012	-0.5775	1.135
rno-miR-101a*	-2.95667	0.374715	-2.815	0.191681	-3.39	0.348281	-1.3425	0.781232
rno-miR-101b	-0.4	0.26	0.16	0.194036	-0.656667	0.798004	-2.04	0.940062
rno-miR-103	3.73667	0.283862	3.4475	0.0548293	2.63	0.599361	0.0775	1.16195
rno-miR-103	3.56	0.228983	3.38	0.0496655	2.11667	1.24089	-0.215	1.26905
rno-miR-106b	-4.18	0.297153	-3.72	0.151712	-4.09667	0.355074	-1.94	0.782411
rno-miR-106b*	-3.47	0.087178	-3.6825	0.243666	-4.58333	0.559325	-3.4175	0.51315
rno-miR-107	1.59	0.145717	1.6	0.273161	-0.44	1.47222	-3.3225	1.71847
rno-miR-10a-5p	-6.15667	0.349205	-7.1475	0.268495	-7.06	0.439659	-4.4325	0.781232
rno-miR-10b	-5.24667	0.54459	-6.5175	1.0108	-5.26	0.378197	-5.56	0.473022
rno-miR-122	-6.63667	0.174005	-10.02	0.269506	-8.37667	0.977707	-7.3225	0.781232
rno-miR-124	-0.603333	0.262382	-0.795	0.389241	-2.09	0.310215	-4.16	0.916015
rno-miR-1249	-4.00333	0.123468	-3.7775	0.242843	-3.66667	0.334581	-2.54	0.585406
rno-miR-125a-3p	-2.87333	0.372574	-3.75	0.191268	-5.15	1.68669	-5.235	0.600867
rno-miR-125a-5p	5	0.0458258	4.775	0.141745	5.07	0.326956	3.5775	0.684962
rno-miR-125b*	-1.42333	0.196327	-1.965	0.171391	-1.72	0.323471	-3.99	0.891581
rno-miR-125b-3p	-4.13	0.120554	-3.405	0.161993	-2.80667	0.577706	-1.435	0.783693
rno-miR-125b-5p	6.56667	0.0371184	6.1025	0.164842	6.81333	0.316667	3.11	2.01795
rno-miR-126	5.93333	0.0783865	5.68	0.217524	3.94	1.69016	4.325	0.694232
rno-miR-126*	1.32667	0.338936	0.3375	1.36397	-1.39333	3.29849	-0.4925	0.978522
rno-miR-127	-3.06667	0.11348	-2.965	0.159191	-1.48333	2.48175	-1.315	0.783693
rno-miR-128	-1.09333	0.618663	-1.0425	0.534671	-1.14667	0.254384	-4.5325	1.23441
rno-miR-129	-7.10333	0.649778	-8.1225	0.641968	-6.47	0.76173	-6.89	0.782411
rno-miR-129-2*	-6.81667	0.957711	-6.555	0.794339	-5.89667	1.71838	-6.115	0.528559
rno-miR-130a	1.36667	0.728797	0.9725	0.239352	0.943333	0.310609	-2.6625	1.19124
rno-miR-130b	-6.49333	0.508997	-6.355	0.174428	-4.77333	1.58892	-3.505	0.783693
rno-miR-130b*	-7.12	0.34641	-7.285	0.344226	-6.05333	0.329461	-4.68	0.54719
rno-miR-132	-1.93667	0.214968	-1.2625	0.311003	-0.32	0.346987	-1.885	0.749828
rno-miR-132*	-6.47	0.427122	-4.7925	0.408501	-3.84	1.31804	-5.47	0.572567
rno-miR-133a	2.81	0.335012	2.6	0.165479	-1.25	3.34758	-1.8525	1.59577
rno-miR-133a*	-5.95333	1.21251	-7.305	0.319753	-8.34	0.635059	-6.1575	0.782873
rno-miR-133b	3.37333	0.271866	3.025	0.124532	3.05333	0.380102	-1.52	1.63711
rno-miR-135a	-4.12667	0.350444	-3.305	0.408585	-2.72	0.316439	-0.5	0.782411
rno-miR-135a*	-7.49	0.877439	-6.835	0.295028	-8.22	0.655769	-4.975	0.783693
rno-miR-135b	-9.25333	0.177044	-9.115	0.442465	-6.10667	2.79804	-9.39	0.782411
rno-miR-136	-6.15333	1.24602	-5.43	0.420218	-5.83	0.316439	-4.665	0.783693
rno-miR-136*	-5.89667	0.603389	-6.1675	0.634644	-5.70667	1.67167	-5.0225	0.781232
rno-miR-137	-5.8	0.414287	-5.4575	0.314043	-5.93	0.366924	-5.425	0.546877
rno-miR-138	-3.39667	0.250089	-4.0425	0.310413	-4.39	0.317648	-1.705	0.783693
rno-miR-138-1*	-7.11333	0.40043	-6.9925	0.31629	-7.36667	1.06756	-5.8675	0.549354
rno-miR-139-3p	-5.72667	0.279126	-6.415	0.22258	-6.31	0.403609	-6.5925	0.405059
rno-miR-139-5p	-1.88	0.0665833	-2.1175	0.23293	-2.52333	0.469373	0.3875	0.781232
rno-miR-140	3.86333	0.141931	3.7275	0.114991	1.10667	2.25835	0.5075	1.16511
rno-miR-140*	4.21333	0.074461	3.835	0.119896	2.75	1.40039	1.885	1.30581
rno-miR-141	-7.52333	0.177044	-7.03	0.223383	-2.41	4.41136	-4.485	0.783693
rno-miR-142-3p	-0.473333	0.36997	1.2375	0.0808677	-0.49	2.26954	-1.51	1.3417
rno-miR-142-5p	-4.61667	0.858105	-3.4475	0.167898	-3.19	0.575587	-4.13	1.27466
rno-miR-143	8.88333	0.459069	8.885	0.114928	4.13667	4.22337	4.1975	1.45346
rno-miR-144	-2.45	1.06519	-3.0025	0.3469	-5.2	1.41352	-2.8825	0.781232
rno-miR-145	8.69333	0.195306	8.4275	0.208262	2.90333	5.25101	5.9975	0.883048
rno-miR-146a	-0.733333	0.182787	-0.865	0.231535	-1.53667	0.876172	-3.67	1.40752
rno-miR-146b	-1.38667	0.141931	-0.1675	0.268867	-2.45333	3.50607	-1.0575	0.902001
rno-miR-147	-6.00667	0.417945	-4.955	0.269521	-4.23667	0.309426	-2.0425	0.781232
rno-miR-148b-3p	-0.753333	0.266729	-1.5375	0.760771	-1.75	0.99143	-2.1525	0.98532
rno-miR-148b-5p	-8.24333	0.380541	-7.245	0.355633	-7.78667	0.450642	-3.9775	0.782873
rno-miR-150	3.51	0.125033	3.2725	0.208382	1.27667	1.90758	2.045	0.763659
rno-miR-151	1.73667	0.163741	1.2125	0.215344	-0.586667	2.01853	-0.72	0.948446
rno-miR-151*	-0.733333	0.151033	-1.0525	0.155154	-3.18667	2.22182	-2.185	0.566826
rno-miR-152	3.25667	0.0648931	3.1275	0.155637	3.30667	0.313918	1.145	0.870886
rno-miR-153	-6.31667	0.676617	-5.7	0.429864	-6.07333	0.312321	-4.2725	0.781232
rno-miR-154	-4.61333	0.214191	-4.4475	0.328288	-5.40667	0.542289	-2.7025	0.781232
rno-miR-15b	0.706667	0.11865	0.7275	0.194267	0.863333	0.309964	-1.6875	1.10773
rno-miR-15b*	-9.2	0.432474	-7.73	0.366401	-7.53	0.439659	-6.74	0.551014
rno-miR-16	3.24	0.551755	2.975	0.275212	1.83333	1.25574	1.2775	1.10304
rno-miR-17-1-3p	-2.75333	0.406667	-2.8825	0.115785	-3.49	0.620027	-3.0325	0.811094
rno-miR-17-5p	-4.70333	0.191514	-4.76	0.170441	-5.53333	1.23339	-4.01	0.782411
rno-miR-181a	3.80333	0.151694	3.3075	0.0834041	3.58667	0.319913	1.05	1.00712
rno-miR-181a-1*	-4.66333	0.338346	-4.82	0.313129	-4.75667	0.404818	-5.5775	0.927626
rno-miR-181b	-0.4	0.185203	-0.2975	0.122023	-3.48333	2.53571	-2.795	0.950127
rno-miR-181c	-2.5	0.567186	-2.485	0.278463	-2.70333	0.254318	-5.93	0.965427
rno-miR-181d	-3.41	0.289194	-3.515	0.125864	-5.5	2.10096	-3.8275	0.540546
rno-miR-182	-7.26333	0.0120185	-6.685	0.319179	-6.43	0.868504	-5.835	0.484811
rno-miR-185	-1.28667	0.388773	-2.7325	0.404997	-2.82	0.78015	-2.355	0.825596
rno-miR-186	-1.21667	0.280377	-0.6425	0.0914125	-1.96667	0.57522	-3.68	0.855541
rno-miR-187	-1.08667	0.446704	-1.46	0.397555	-2.35667	1.05997	-3.2525	0.76956
rno-miR-188	-7.38	0.611746	-8.3975	0.325304	-6.08667	1.62096	-4.8075	0.782873
rno-miR-18a	-5.51333	0.358205	-4.9875	0.201262	-3.80667	0.627384	-3.9075	0.581913
rno-miR-190	-3.39333	0.17742	-2.73	0.327643	-2.85333	0.393121	-3.9575	0.865326
rno-miR-190b	-9.32333	0.410745	-8.6225	0.489343	-7.58667	1.33956	-6.2525	0.781232
rno-miR-191	1.45	0.0472582	1.7675	0.29573	2.45	1.1845	0.6675	0.83233
rno-miR-191	1.45	0.105357	1.2	0.230109	1.94333	0.897131	-0.055	0.888074
rno-miR-191*	-4.87333	0.0463081	-5.0075	0.432943	-4.63667	4.22444	-3.15	0.782411
rno-miR-192	-2.46	0.2498	-2.4125	0.221449	-3.41	1.46705	-3.755	0.907492
rno-miR-193	-3.10667	0.68387	-3.6775	0.181722	-5.01333	0.941565	-1.8925	0.781232
rno-miR-193*	-2.37	0.132288	-2.9275	0.33708	-1.91667	0.965079	-4.025	0.661129
rno-miR-194	-3.18333	0.0821246	-2.9775	0.309203	-2.25333	0.935171	-4.635	0.851298
rno-miR-195	3.08333	0.122384	3.16	0.136809	0.45	2.48242	0.875	0.977936
rno-miR-196b	-8.15333	0.239049	-8.865	0.28869	-7.31667	1.02571	-6.1025	0.781232
rno-miR-199a-3p	1.17667	0.373155	1.18	0.329722	-0.523333	1.66854	-3.89	1.65565
rno-miR-199a-5p	0.9	0.585178	0.6075	0.26672	-2.99333	3.28236	1.9925	0.782873
rno-miR-19a	-5.36333	0.0523874	-5.74	0.455211	-8.81667	0.543395	-5.45	0.782411
rno-miR-19b	1.20333	0.320953	1.71	0.202402	-1.39333	2.40863	-1.87	1.28952
rno-miR-200a	-7.73667	0.26181	-7.2625	0.367727	-6.28	1.52399	-6.27	0.617265
rno-miR-200b	-6.93333	0.21489	-7.5175	0.466519	-7.22667	0.687637	-6.565	0.791123
rno-miR-200b*	-7.66667	0.923947	-7.9175	0.535481	-6.16333	1.10961	-5.38	0.782411
rno-miR-200c	-5.75667	0.216744	-5.1925	0.241052	-4.07	0.473533	-3.9875	0.371425
rno-miR-203	-7.43333	0.867455	-6.6825	0.29133	-5.96667	0.308671	-5.6675	0.677857
rno-miR-204	-0.316667	0.48254	-0.13	0.391301	-0.983333	1.16765	-2.525	1.18206
rno-miR-204*	-4.45	0.315647	-5.03	0.380964	-1.53	3.18503	-4.985	0.616083
rno-miR-206	-10.1233	0.177044	-9.335	0.309098	-9.43	0.320364	-6.925	0.783693
rno-miR-207	-6.58333	1.35894	-7.525	0.53294	-7.32667	1.02236	-6.9075	0.782873
rno-miR-20a	0.74	0.225906	0.8225	0.161574	1.61	0.393573	0.375	0.79938
rno-miR-20a*	-8.17333	0.303663	-8.0475	0.624118	-8.79	0.491223	-5.1525	0.781232
rno-miR-20b-3p	-8.34667	0.825234	-7.3875	0.304313	-6.97	0.672483	-4.2075	0.782873
rno-miR-20b-5p	-8.12333	0.177044	-9.4225	0.333701	-9.51667	0.318032	-5.8575	0.782873
rno-miR-21	2.38333	0.234687	2.4075	0.334449	4.18	0.312623	0.0175	1.39313
rno-miR-21*	-3.91333	0.177044	-2.865	0.288141	-1.99667	0.896741	-1.2975	0.782873
rno-miR-210	0.02	0.087178	-0.4125	0.11018	0	0.311341	-3.875	1.34845
rno-miR-211	-6.51667	0.817646	-4.6375	0.363739	-4.89333	0.312748	-4.9825	0.36641
rno-miR-212	-4.03	0.181751	-2.685	0.324101	-2.5	0.190788	-3.4675	0.623182
rno-miR-214	2.39667	0.157092	1.7575	0.205036	0.31	1.53626	1.15	0.576325
rno-miR-216a	-8.94	0.349476	-9.04	0.230832	-7.59333	0.545293	-9.39	0.782411
rno-miR-218	-0.253333	0.144952	-0.1025	0.185893	-1.63333	0.668365	-0.77	0.718297
rno-miR-218-2*	-6.64333	1.17174	-6.3875	0.309768	-8.05333	0.875639	-4.3425	0.781232
rno-miR-219-1-3p	-7.88	0.965971	-8.185	0.20234	-7.70667	0.369203	-5.41	0.782411
rno-miR-219-2-3p	-9.13667	0.243333	-9.6525	0.412399	-9.36333	0.663635	-8.0675	0.782873
rno-miR-219-5p	-3.19	0.130512	-3.04	0.103521	-3.15	0.310054	-3.5625	0.644287
rno-miR-22	2.07667	0.75043	1.86	0.206438	-0.593333	2.32474	-2.4325	1.6277
rno-miR-22*	-2.15667	0.814746	-1.515	0.474386	-2.01	0.405956	-0.075	0.783693
rno-miR-221	-0.333333	0.102686	-0.185	0.214223	-0.413333	0.60062	-2.0325	1.43455
rno-miR-222	-0.72	0.0929157	-1.05	0.132665	-1.88	1.34656	-3.46	1.1755
rno-miR-223	0.04	0.150444	2.5875	0.125789	1.33333	1.57973	0.7325	1.18331
rno-miR-224	-5.43667	0.483816	-6.3975	0.636021	-5.95667	0.501675	-3.55	0.782411
rno-miR-23a	6.11667	0.109747	6.0775	0.127761	6.33	0.357957	3.9975	1.00046
rno-miR-23a*	-6.84	0.615061	-6.86	0.40614	-6.27667	0.926361	-7.31	0.782411
rno-miR-23b	6.33	0.0503322	6.025	0.125067	6.31333	0.322714	4.325	0.841076
rno-miR-24	6.56	0.0723418	6.245	0.0835165	6.44333	0.36094	4.4325	0.865365
rno-miR-24-1*	-2.01	0.119304	-1.93	0.240035	0.04	2.32631	-3.5625	0.667912
rno-miR-25	-0.513333	0.177044	-0.72	0.262139	0.05	0.376475	-2.565	0.972493
rno-miR-25*	-4.65	0.311823	-4.7575	0.158081	-3	1.90148	-4.5275	0.547074
rno-miR-26a	3.87333	0.548706	3.6775	0.647976	4.73	0.310859	2.92	0.855745
rno-miR-26b	0.97	0.257941	1.36	0.0989107	1.03333	0.352247	-2.045	0.68945
rno-miR-26b*	-5.59667	0.384115	-6.155	0.261614	-6.02667	0.406216	-3.2125	0.781232
rno-miR-27a	3.19	0.415251	3.8775	0.142675	-0.176667	3.7972	-0.4825	1.4287
rno-miR-27a*	-3.15333	0.412809	-3.575	0.283093	-3.18667	0.858377	-1.6775	0.647526
rno-miR-27b	2.45	0.418609	3.1025	0.356309	2.51333	0.352247	-0.305	1.28912
rno-miR-28	0.866667	0.169148	0.3625	0.060879	0.72	0.325167	-1.555	0.775032
rno-miR-28*	-0.663333	0.0384419	-1.095	0.247605	-0.766667	0.412647	-1.5225	0.678606
rno-miR-290	-8.38667	0.156454	-7.9225	0.18291	-10.0467	0.446816	-7.66	0.782411
rno-miR-291a-5p	-7.25667	1.29762	-8.29	0.751964	-4.82667	1.22891	-7.0175	0.782873
rno-miR-292-5p	-9.4	0.275136	-8.915	0.372413	-7.17	2.80476	-6.365	0.783693
rno-miR-296	-8.68333	0.855031	-8.545	0.317188	-3.21	2.50233	-7.66	0.782411
rno-miR-296*	-5.64333	0.401677	-6.0725	0.262912	-6.28	0.600111	-2.88	0.782411
rno-miR-298	-6.50333	0.883503	-7.3575	0.731783	-5.09	0.918822	-4.0725	0.781232
rno-miR-299	-5.58	0.455302	-6.52	0.276978	-3.35667	3.28821	-5.72	0.465797
rno-miR-29a	2.34	0.407226	2.4225	0.266407	2.8	0.344432	-1.54	1.51358
rno-miR-29a*	-2.21667	0.0990511	-1.955	0.298566	-3.39667	1.57752	-4.675	0.935784
rno-miR-29b	-0.47	0.326548	0.0075	0.342913	-2.08333	2.13265	2.035	0.783693
rno-miR-29b-2*	-3.19	0.0251661	-3.785	0.216891	-3.18	0.310215	-4.76	0.381816
rno-miR-29c	1.89667	0.436285	2.0275	0.294855	-0.69	2.33207	-3.9325	1.65414
rno-miR-29c*	-5.76	0.245832	-5.6675	0.177124	-5.24667	0.338444	-3.11	0.782411
rno-miR-300-3p	-6.37667	0.608011	-7.2675	0.375042	-7.85667	0.58339	-5.69	0.782411
rno-miR-301a	-2.71333	0.652542	-2.3675	0.338904	-2.75	0.477912	-2.6025	0.666913
rno-miR-301a*	-6.64667	0.251816	-5.2275	0.367727	-4.81333	1.69918	-4.26	0.782411
rno-miR-301b	-2.62333	0.141931	-2.6425	0.174994	-3.97	0.669054	-4.455	0.845897
rno-miR-30a	1.99667	0.184872	2.1	0.365491	2.03	0.383145	-1.545	0.464157
rno-miR-30a*	-0.19	0.12	-0.325	0.170318	-1.35333	1.08831	-2.4775	1.17549
rno-miR-30b-5p	4.39667	0.213099	4.47	0.0955685	4.04	0.408207	1.8025	1.00786
rno-miR-30c	5.64667	0.0913479	5.3425	0.197669	2.39333	2.41333	5.1575	0.703934
rno-miR-30c-1*	-6.59333	0.71929	-6.84	0.635321	-5.2	1.92502	-4.5125	0.781232
rno-miR-30c-2*	-3.99	1.24001	-5.5675	1.10156	-4.10333	0.411353	-3.4325	0.781232
rno-miR-30d	0.563333	0.465916	0.6875	0.349318	1.00667	0.389629	-1.445	1.36146
rno-miR-30d*	-2.98	0.435584	-2.745	0.0757738	-2.38333	0.271682	-3.6775	0.664422
rno-miR-30e	-1.61	0.250599	-1.7125	0.45353	-2.19333	0.386192	-2.2175	0.637016
rno-miR-30e*	-0.0266667	0.0185592	-0.0175	0.0854766	0.116667	0.31328	-0.885	0.601796
rno-miR-31	-1.12667	0.139801	-1.4325	0.122704	-3.80333	2.43665	-3.255	0.657831
rno-miR-31*	-7.90667	0.384115	-7.975	0.117651	-5.66333	1.55709	-6.255	0.783693
rno-miR-32	-3.62333	0.901671	-3.325	0.329457	-5.11667	1.23653	-4.3475	0.782873
rno-miR-320	2.29	0.185023	1.715	0.165454	-1.08	3.03573	1.3675	0.588733
rno-miR-322	1.51667	0.0417665	1.8325	0.210767	-1.05667	2.98319	-0.36	0.856359
rno-miR-322*	-2	0.0960902	-1.9725	0.366433	-0.6	1.31683	-3.62	1.05433
rno-miR-323	-7.9	0.346458	-6.625	0.320871	-7.87	0.646452	-4.85	0.782411
rno-miR-324-3p	-0.663333	0.244563	-1.2025	0.151623	0.04	1.13649	0.97	0.782411
rno-miR-324-5p	-1.10333	0.177044	-0.24	0.283284	-0.48	0.546717	-0.9575	0.92023
rno-miR-325-3p	-3.6	0.321299	-3.035	0.295762	-4.04	0.776552	-4.295	0.440104
rno-miR-325-5p	-7.44	0.254231	-7.015	0.541564	-4.62667	2.92115	-5.9375	0.557963
rno-miR-326	-1.95333	0.49357	-2.4375	0.172162	-1.79667	0.610173	-0.42	0.782411
rno-miR-328a	1.64333	0.139324	1.13	0.110076	1.41333	0.321057	-0.8275	0.795261
rno-miR-329	-6.90333	0.650291	-6.825	0.377723	-6.38	0.546717	-5.34	0.782411
rno-miR-33	-1.67	0.786215	-1.4125	0.960914	-1.52	0.610027	-4.1875	0.983763
rno-miR-330	-3.36333	0.157621	-3.445	0.141451	-3.54333	0.363792	-1.5025	0.781232
rno-miR-331	-0.666667	0.361494	-1.01	0.148717	-1.31667	0.239745	-4.285	1.25855
rno-miR-335	-7.18	0.205508	-7.11	0.336823	-7.28333	1.44652	-5.42	0.782411
rno-miR-337	-7.74	0.514231	-6.7825	0.513637	-5.65	1.71823	-6.6475	0.782873
rno-miR-338	1.17667	0.349778	1.235	0.267597	-2.3	3.08182	-3.975	1.97916
rno-miR-338*	-5.27333	0.904606	-5.1	0.237522	-4.98667	0.125477	-3.94	0.566524
rno-miR-339-3p	-2.41333	0.178357	-2.6175	0.144186	-2.49667	0.513885	-4.2375	0.938468
rno-miR-339-5p	-2.09667	0.366712	-2.2275	0.118559	-1.25	1.40998	-4.71	1.00355
rno-miR-340-3p	-4.35333	0.0983757	-3.7875	0.142558	-3.64	0.313422	-5.1125	0.745166
rno-miR-340-5p	-9.36333	0.104775	-7.86	0.300638	-7.07	0.521568	-6.3525	0.781232
rno-miR-342-3p	-0.25	0.160728	-0.3975	0.195635	-2.92667	2.42412	-1.1875	0.652142
rno-miR-342-5p	-5.75	0.0305505	-6.24	0.160208	-5.79	0.313422	-5.9475	0.568732
rno-miR-343	-9.17333	0.291681	-9.6775	0.367228	-7.18667	2.52812	-7.995	0.783693
rno-miR-344a-3p	-3.31667	0.115662	-3.2875	0.3036	-2.92667	0.346811	-1.3475	0.782873
rno-miR-345-3p	-5.71	0.140119	-5.725	0.57368	-6.43667	0.684893	-2.5875	0.782873
rno-miR-345-5p	-0.206667	0.600925	-0.68	0.102225	-0.83	0.346987	-2.255	1.19223
rno-miR-346	-6.41333	0.866436	-7.2725	0.243802	-6.7	0.341955	-4.9325	0.781232
rno-miR-347	0.233333	0.796457	0.665	0.366163	0.4	0.332866	2.48	0.782411
rno-miR-34a	-1.01	0.814616	-1.2675	0.26778	-3.61667	2.67267	-2.855	1.23963
rno-miR-34b	-4.58333	0.843452	-5.5225	0.324535	-5.10333	0.363792	-3.4925	0.781232
rno-miR-34b*	-6.65333	0.364112	-5.7575	0.357313	-6.69667	0.916339	-5.7375	0.682732
rno-miR-34c	-3.62667	0.413817	-3.8	0.0825631	-3.6	0.411987	-1.695	0.783693
rno-miR-34c*	-8.18333	0.0497773	-8.38	0.415832	-7.08667	1.15779	-5.31	0.782411
rno-miR-350	-4.50333	0.247745	-3.9225	0.176511	-4.88667	0.48416	-4.13	0.595749
rno-miR-351	-0.726667	0.186756	-0.995	0.193111	-0.403333	0.929558	-1.6225	0.39411
rno-miR-352	-2.32333	1.32132	-1.085	0.498205	-0.733333	0.266917	-2.225	0.866271
rno-miR-361	-3.52	0.805419	-4.4125	0.487449	-6.62667	1.36842	-5.715	0.730143
rno-miR-362	-6.37	0.40464	-6.49	0.148492	-5.99667	0.496935	-2.35	0.782411
rno-miR-362*	-3.62333	0.291567	-3.52	0.271907	-5.5	2.011	-4.5675	0.677857
rno-miR-365	2.11333	0.495625	1.9675	0.155744	-1.25	1.82518	-1.3	1.12996
rno-miR-369-5p	-7.99	0.352467	-7.585	0.60145	-7.08667	0.386882	-4.52	0.782411
rno-miR-370	-7.52667	0.354699	-7.815	0.480043	-5.12	2.10832	-6.6725	0.781232
rno-miR-374	0.0566667	0.356199	-0.855	0.235991	-2.85	1.91209	-3.16	1.14489
rno-miR-376a	-5.90667	1.34841	-5.6425	0.373595	-6.87	0.609289	-9.39	0.782411
rno-miR-376a*	-8.85667	0.137396	-9.2975	0.184136	-8.83	0.546717	-6.435	0.783693
rno-miR-376b-3p	-7.49	0.390512	-6.68	0.387836	-7.21333	0.684211	-5.0275	0.782873
rno-miR-378	2.25667	0.42881	2.26	0.196723	0.943333	1.07409	0.555	0.757556
rno-miR-378*	-2.52667	0.383507	-2.9625	0.151623	-2.34333	0.862406	-4.6475	0.960116
rno-miR-379	-7.12333	0.305632	-7.32	0.450093	-6.65	0.310483	-6.575	0.572516
rno-miR-379*	-8.56333	0.453591	-8.645	0.260848	-4.00667	2.50504	-5.12	0.782411
rno-miR-380	-8.63333	0.184782	-9.31	0.402782	-9.68	0.386566	-7.0475	0.782873
rno-miR-381	-8.87	0.247588	-9.3	0.22053	-8.74	0.35019	-6.79	0.782411
rno-miR-382	-5.67333	0.291338	-5.325	0.200935	-5.60667	0.229952	-5.66	0.590692
rno-miR-383	-8.19333	0.120046	-8.015	0.520152	-7.29	0.546717	-7.4675	0.782873
rno-miR-384-3p	-7.10333	0.359506	-6.2425	0.64567	-2.82	4.75647	-5.68	0.750966
rno-miR-409-3p	-7.36	0.396779	-6.9225	0.562426	-6.93333	0.570974	-4.27	0.782411
rno-miR-409-5p	-8.57333	0.442505	-9.1075	0.403451	-5.89	2.67763	-5.2025	0.781232
rno-miR-410	-6.38333	0.534176	-7.085	0.597516	-6.97	0.408412	-3.98	0.782411
rno-miR-411	-4.81	0.321403	-4.1325	0.226656	-6.16	1.32408	-4.99	0.76935
rno-miR-421	-6.18	0.545252	-5.5775	0.298507	-5.16667	0.339231	-3.3075	0.782873
rno-miR-423	0.68	0.255016	-0.0575	0.123111	1.46	1.27492	-2.825	1.14526
rno-miR-423	0.543333	0.129142	-0.045	0.133323	-1.96667	2.03658	-2.37	0.977778
rno-miR-425	-1.03	0.292632	-1.445	0.0554527	-1.25333	0.350539	-3.4875	0.931105
rno-miR-429	-6.46	0.400167	-7.5775	0.434461	-7.01667	0.543395	-9.39	0.782411
rno-miR-431	-5.31667	0.473861	-5.8525	0.224773	-5.48667	0.551372	-2.2675	0.782873
rno-miR-433	-7.54	0.225389	-8.5275	0.369219	-8.42	0.140119	-7.02	0.550106
rno-miR-434	-3.27333	0.322301	-2.44	0.178606	-2.54	0.323471	-4.605	0.798212
rno-miR-449a	-5.31	0.208806	-5.3025	0.222275	-6.05	0.515493	-2.61	0.782411
rno-miR-450a	-0.0366667	0.147121	0.6725	0.13149	-0.983333	1.98092	-3.135	1.12545
rno-miR-451	-0.2	0.815414	-0.8475	0.149409	-1.68	0.491223	-3.92	0.824237
rno-miR-455	-5.41333	0.258865	-4.9775	0.149074	-4.27	0.320364	-1.9575	0.782873
rno-miR-466b	-6.79667	0.770981	-7.08	0.546855	-4.66	1.72402	-2.7975	0.782873
rno-miR-466c	-8.25667	0.220177	-6.86	0.286734	-5.86	0.344432	-4.1525	0.781232
rno-miR-483	-1.35667	0.157092	-1.2625	0.213048	-0.713333	0.3259	-1.435	0.544832
rno-miR-484	-4.08	0.224796	-4.0525	0.167947	-4.05333	0.31168	-3.16	0.619166
rno-miR-487b	-7.09333	0.216974	-7.935	0.438226	-6.71667	2.4022	-5.69	0.782411
rno-miR-488	-5.89667	0.974429	-5.8525	0.407091	-6.02333	0.376224	-3.98	0.782411
rno-miR-490*	-8.96	1.01336	-8.585	0.201598	-8.96667	0.412647	-6.0025	0.781232
rno-miR-495	-5.82	0.722311	-5.4025	0.169183	-6.32667	0.901412	-2.97	0.782411
rno-miR-497	2.22333	0.618663	2.2475	0.114483	0.0366667	1.76334	-3.78	1.8205
rno-miR-499	-6.93333	0.751805	-6.08	0.271017	-6.39	0.965108	-5.6725	0.781232
rno-miR-499*	-8.42667	0.162515	-8.9075	0.390286	-7.33	0.402036	-7.3475	0.782873
rno-miR-500	-6.21333	1.30111	-4.925	0.214223	-5.97667	1.21875	-3.0225	0.781232
rno-miR-503	-1.45333	0.349205	-1.4375	0.16864	-1.48667	0.453076	-0.2125	0.781232
rno-miR-504	-6.03333	0.279603	-6.3575	0.188696	-7.59333	0.677872	-5.07	0.782411
rno-miR-505	-3.19	0.135277	-3.595	0.124197	-2.85	0.404475	-4.7775	0.794925
rno-miR-532-3p	-2.01333	0.103494	-2.3625	0.209856	-1.58	0.431548	-3.1075	1.22404
rno-miR-532-5p	-2.11	0.326037	-2.4625	0.131363	-4.53333	2.07939	-2.9975	0.92023
rno-miR-539	-8.81333	0.074461	-8.5625	0.321361	-7.04333	2.2367	-7.61	0.782411
rno-miR-540	-8.66	0.0814453	-8.925	0.321261	-11.5233	0.545293	-7.545	0.553512
rno-miR-541	-6.21667	0.29475	-5.6725	0.531748	-6.7	0.575587	-5.1375	0.256397
rno-miR-542-3p	-4.37667	0.913479	-3.51	1.13588	-5.6	2.15214	-3.51	0.54751
rno-miR-542-5p	-1.54333	0.307535	-1.715	0.241333	-3.98333	1.86334	-4.035	0.715641
rno-miR-551b	-6.57667	0.156773	-6.355	0.284033	-6.13333	1.14041	-7.9225	0.781232
rno-miR-582	-3.40667	0.174005	-2.94	0.149944	-3.00333	0.337655	-0.86	0.782411
rno-miR-592	-5.85667	0.256732	-5.7275	0.421691	-6.72667	1.08224	-4.7	0.568697
rno-miR-598-3p	-4.21667	0.0272845	-4.0225	0.186609	-2.68333	1.5095	-2.0175	0.782873
rno-miR-652	0.56	0.320052	-0.8725	1.32787	0.5	0.346987	-3.3025	1.45367
rno-miR-671	-6.55333	0.747113	-6.895	0.157136	-4.81	1.44535	-4.9475	0.549354
rno-miR-672	-4.35	0.070946	-4.4375	0.369873	-4.32333	0.317508	-4.025	0.562739
rno-miR-674-3p	-3.95667	1.71186	-2.2875	0.259467	-4.52333	2.40097	-3.0375	0.641046
rno-miR-674-5p	-2.00667	0.188886	-2.3	0.253081	-2.17333	0.160451	-3.1025	1.03687
rno-miR-708	-2.05333	0.0768838	-2.6275	0.287529	-2.64333	0.0973539	-3.13	0.678393
rno-miR-742	-7.97333	1.16529	-6.64	0.38908	-8.24	0.431548	-5.025	0.783693
rno-miR-758	-5.90667	0.441752	-6.33	0.274074	-5.07667	1.18834	-4.17	0.782411
rno-miR-760-3p	-5.79667	0.277629	-5.78	0.144049	-5.43333	0.882163	-3.84	0.782411
rno-miR-770	-7.05333	0.888563	-7.215	0.382285	-7.42	0.536315	-9.39	0.782411
rno-miR-7a	-6.73333	0.680106	-6.0275	1.18959	-6.44	0.675747	-2.9975	0.782873
rno-miR-7a-1*	-4.31667	0.425572	-4.1025	0.362868	-3.65667	0.432371	-5.0875	0.835577
rno-miR-7b	-7.80333	0.493468	-7.58	0.871617	-7.79667	0.474634	-6.56	0.782411
rno-miR-872	-2.64	0.140119	-2.5725	0.0765261	-2.13	0.315331	-3.4775	0.656282
rno-miR-872*	-2.68	0.14	-2.75	0.0940744	0.293333	2.91298	-3.61	0.713804
rno-miR-873	-7.90667	0.918084	-8.34	0.30422	-7.24667	1.28361	-9.39	0.782411
rno-miR-874	-2.45333	0.346859	-2.7025	0.223285	-3.88667	1.8454	-4.095	0.833772
rno-miR-877	-5.65333	0.569805	-6.2875	0.371783	-5.41	0.482321	-6.09	0.519824
rno-miR-9	-1.12333	0.257186	-0.61	0.36302	-2.08667	0.859851	-3.72	1.03556
rno-miR-9*	-4.53	0.361156	-4.4525	0.872939	-4.90333	0.63336	-4.5425	0.744159
rno-miR-92b	-3.77	0.450814	-4.185	0.753055	-4.21	0.341955	-3.63	0.566524
rno-miR-93	0.92	0.115902	0.9075	0.147217	2.2	1.38309	-1.5025	0.992466
rno-miR-935	-6.04	1.12784	-7.505	0.224666	-4.99	3.0995	-5.7975	0.782873
rno-miR-96	-9.83333	0.177044	-8.925	0.622528	-8.62	0.337244	-6.06	0.782411
rno-miR-98	-3.57333	0.148361	-3.6425	0.125192	-4.74667	1.67523	-3.67	0.617265
rno-miR-99a	4.54333	0.0333333	4.4175	0.234925	1.25667	3.20992	2.19	0.938856
rno-miR-99b	3.32	0.0450925	2.81	0.214282	3.28	0.349619	1.7625	0.717616
rno-miR-99b*	-2.57667	0.0783865	-3.1675	0.264051	-3.21	0.320052	-3.315	0.562739
RNU1A1	10.4733	0.824345	10.6275	0.0490535	11.21	0.370045	11.81	0.782411
RNU1A1	10.09	0.851587	10.44	0.15551	9.05	1.61992	11.745	0.783693
RNU5G	6.44333	0.228206	6.255	0.168449	8.24	1.24114	3.5875	1.27025
RNU5G	6.13667	0.236737	5.9625	0.276296	6.21667	0.628075	7.5675	0.781232
U6	5.07667	0.229807	4.985	0.418141	5.25333	0.506667	6.6025	0.782873
U6	4.63667	0.0874325	4.505	0.394261	5.15	0.527857	6.1025	0.782873
